# Supplementary material for: Effectiveness of an Infection Control Program Among the Ysleta del Sur Pueblo in Preventing COVID-19-Related Hospitalizations and Deaths
Source: Pathogens. 2024 Oct 19;13(10):913. doi: 10.3390/pathogens13100913 (PMC11510218; doi:10.3390/pathogens13100913)
Supplement: Supplementary file 1 [file pathogens-13-00913-s001.zip › Table S1.xlsx]

## Sheet: Sheet7 (3)
Table 1.
Table 1: Speaking Rock Entertainment Center Employees
	Male	Female	Total	p-value
Tribal members	0.273	0.256	0.529	0.793				142.779	133.888		143	134
Non-tribal members	0.248	0.223	0.471					129.704	116.629		130	116
Table 3: Comorbidities among SREC employees and El Paso COVID-related deaths
	EP COVID-19 deaths (3698)	SREC COVID-19 + (320)	p-value		SREC total (523)		p-value
Hypertension	0.1	0.169	0.0003*		0.1547		0.0003
Diabetic/pre-diabetic	0.11	0.147	0.0528		0.1069		0.8814
Chronic Lung disease	0.06	0.0877	0.054		0.0707		0.3309
Cardiovascular disease	0.06	0.047	0.3876		0.0516		0.4887

## Sheet: Sheet7 (2)
Table 1.
Table 2: COVID cases in El Paso County and SREC
	El Paso County	SREC	p-value
Population	837654	523
COVID positive case	321,827 (38.4%)	320 (61.2%)	<0.0001*
Hospitalizations	19,949 (6.2%)	0 (0%)	<0.0001*
Deaths	3,698 (1.15%)	0 (0%)	0.0058*
Vaccination rate	0.7926	0.9847	<0.0001*

## Sheet: Sheet1
Supplemental Table 1: Regional Socioeconomic Demographics
	79907	79927	79936	79928	79915	79859	Median	Ysleta
Education (at least bachelor)	0.115	0.095	0.275	0.238	0.125	0.068	0.12	0.13
Median Household Income	40962	46581	60981	67016	35278	43801	45191	46250
Employment rate	0.531	0.578	0.599	0.609	0.497	0.548	0.563	0.604
No health insurance	0.276	-	0.195	0.239	0.231	0.303	0.239	0.188
Socioeconomic (SES) indicators were compared between the Ysleta del Sur Pueblo nation versus surrounding El Paso County zip codes using 2020 census data. In order to get a SES for the local region surrounding the Ysleta del Sur Pueblo, the median of the individual zip codes was calculated and compared to the data for the Ysleta del Sur Pueblo. Collectively, these data were not significantly diffe…
